# Supplementary material for: Crohn’s Disease Increases the Mesothelial Properties of Adipocyte Progenitors in the Creeping Fat
Source: Int J Mol Sci. 2021 Apr 20;22(8):4292. doi: 10.3390/ijms22084292 (PMC8074767; doi:10.3390/ijms22084292)
Supplement: Supplementary file 1 [file ijms-22-04292-s001.zip]

Archive with 3 entries (2 files):
- ijms-1142174 suppl/
- ijms-1142174 suppl/Supplementary tables 1_2.pdf
- ijms-1142174 suppl/Supplementary_Figures_Madeira.pdf
